# Supplementary material for: ﻿A new species of Rhagophthalmus Motschulsky, 1854 (Coleoptera, Rhagophthalmidae) from Laos represents the smallest known member of the genus
Source: Zookeys. 2023 Nov 14;1184:81–9. doi: 10.3897/zookeys.1184.112437 (PMC10663948; doi:10.3897/zookeys.1184.112437)
Supplement: XML Treatment for Rhagophthalmus [file zookeys.1184.112437-treatment1.xml]

<!DOCTYPE tp:taxon-treatment
  PUBLIC "-//TaxonX//DTD Taxonomic Treatment Publishing DTD v0 20100105//EN" "tax-treatment-NSO.dtd">
<tp:taxon-treatment xmlns:tp="http://www.plazi.org/taxpub"><tp:treatment-meta><kwd-group><label>Taxon classification</label><kwd>
              <named-content content-type="kingdom">Animalia</named-content>
            </kwd><kwd>
              <named-content content-type="order">Coleoptera</named-content>
            </kwd><kwd>
              <named-content content-type="family">Rhagophthalmidae</named-content>
            </kwd></kwd-group><mixed-citation publication-type="journal"><person-group><name><surname>Packova</surname><given-names>Gabriela</given-names></name><name><surname>Kundrata</surname><given-names>Robin</given-names></name></person-group><article-title>﻿A new species of <italic><tp:taxon-name><tp:taxon-name-part taxon-name-part-type="genus" reg="Rhagophthalmus">Rhagophthalmus</tp:taxon-name-part></tp:taxon-name></italic> Motschulsky, 1854 (<tp:taxon-name><tp:taxon-name-part taxon-name-part-type="order">Coleoptera</tp:taxon-name-part></tp:taxon-name>, <tp:taxon-name><tp:taxon-name-part taxon-name-part-type="family">Rhagophthalmidae</tp:taxon-name-part></tp:taxon-name>) from Laos represents the smallest known member of the genus</article-title><source>Zookeys</source><day>14</day><month>11</month><year>2023</year><volume>1184</volume><fpage>81</fpage><lpage>89</lpage><pub-id pub-id-type="doi">10.3897/zookeys.1184.112437</pub-id></mixed-citation></tp:treatment-meta><tp:nomenclature><label>﻿Genus</label><tp:taxon-name>
            <object-id xmlns:xlink="http://www.w3.org/1999/xlink" content-type="arpha" xlink:type="simple">3444F955-57EC-563B-9B8D-439F962229CD</object-id>
            <tp:taxon-name-part taxon-name-part-type="genus" reg="Rhagophthalmus">Rhagophthalmus</tp:taxon-name-part>
          </tp:taxon-name><tp:taxon-authority>Motschulsky, 1854</tp:taxon-authority><tp:nomenclature-citation-list><tp:nomenclature-citation><tp:taxon-name>
                <tp:taxon-name-part taxon-name-part-type="genus" reg="Rhagophthalmus">Rhagophthalmus</tp:taxon-name-part>
              </tp:taxon-name><comment>Motschulsky, 1854: 45. Type species: <tp:taxon-name><tp:taxon-name-part taxon-name-part-type="genus" reg="Rhagophthalmus">Rhagophthalmus</tp:taxon-name-part><tp:taxon-name-part taxon-name-part-type="species" reg="scutellatus">scutellatus</tp:taxon-name-part></tp:taxon-name> Motschulsky, 1854.</comment></tp:nomenclature-citation><tp:nomenclature-citation><tp:taxon-name>
                <tp:taxon-name-part taxon-name-part-type="genus" reg="Ochotyra"/>
              </tp:taxon-name><comment>= <tp:taxon-name><tp:taxon-name-part taxon-name-part-type="genus" reg="Ochotyra">Ochotyra</tp:taxon-name-part></tp:taxon-name> Pascoe, 1862: 323. Type species: <tp:taxon-name><tp:taxon-name-part taxon-name-part-type="genus" reg="Ochotyra">Ochotyra</tp:taxon-name-part><tp:taxon-name-part taxon-name-part-type="species" reg="semiusta">semiusta</tp:taxon-name-part></tp:taxon-name> Pascoe, 1862: 323 (Wittmer in <xref ref-type="bibr" rid="B19">Wittmer and Ohba 1994</xref>: 342).<sup><xref ref-type="fn" rid="FN1">*</xref></sup></comment></tp:nomenclature-citation></tp:nomenclature-citation-list></tp:nomenclature><tp:treatment-sec sec-type="diagnosis" id="SECID0ECKAC"><title>Diagnosis.</title><p>This genus can be currently characterized by deeply emarginate eyes, medium-sized mandibles, and relatively short antennae. Its limits and relationships with morphologically similar genera need to be critically revised.</p></tp:treatment-sec><tp:treatment-sec><!--Section generated to contain objects referenced in tp:taxon-treatment.--><fn-group><fn id="FN1"><p>For more information, see Kundrata et al. (2022).</p></fn></fn-group></tp:treatment-sec><ref-list><ref id="B19"><mixed-citation xmlns:xlink="http://www.w3.org/1999/xlink" xlink:type="simple"><person-group><name name-style="western"><surname>Wittmer</surname><given-names>W</given-names></name><name name-style="western"><surname>Ohba</surname><given-names>N</given-names></name></person-group> (<year>1994</year>) <article-title>Neue <tp:taxon-name><tp:taxon-name-part taxon-name-part-type="family">Rhagophthalmidae</tp:taxon-name-part></tp:taxon-name> (<tp:taxon-name><tp:taxon-name-part taxon-name-part-type="order">Coleoptera</tp:taxon-name-part></tp:taxon-name>) aus China und benachbarten Ländern.</article-title><source>Japanese Journal of Entomology</source><volume>62</volume>: <fpage>341</fpage>–<lpage>355</lpage>.</mixed-citation></ref></ref-list></tp:taxon-treatment>
